# Supplementary material for: Redescription of Calyptosuchus (Stagonolepis) wellesi (Archosauria: Pseudosuchia: Aetosauria) from the Late Triassic of the Southwestern United States with a discussion of genera in vertebrate paleontology
Source: PeerJ. 2018 Feb 2;6:e4291. doi: 10.7717/peerj.4291 (PMC5798403; doi:10.7717/peerj.4291)
Supplement: Supplemental Information 1 — List of all identified aetosaurian elements from the Placerias Quarry at the UCMP listed with the field number assigned during the 1930s excavations. [file peerj-06-4291-s001.xlsx]

## Sheet: Sheet1
Placerias Quarry Vertebrates
	Cat. Nbr.	Field Nbr.	Taxon	Element
UCMP	27422	C63	Aetosauria	basicranium
UCMP	27417	C61	Aetosauria	basicranium
UCMP	27409	C64	Aetosauria	basicranium
UCMP	27421	C64	Aetosauria	basicranium
UCMP	27419	C64M	Aetosauria	basicranium
UCMP	27424	C7	Aetosauria	basicranium
UCMP	27420	C73W	Aetosauria	basicranium
UCMP	195079	CD	Aetosauria	caud vert
UCMP	195081	CD2	Aetosauria	cerv vert
UCMP	195085	CE2	Aetosauria	dors vert
UCMP	25905	CG1	Aetosauria	femur
UCMP	25989		Aetosauria	ilium +
UCMP	25788	CD2	Aetosauria	ischium
UCMP	195194	C61M	Aetosauria	maxilla
UCMP	195193		Aetosauria	maxilla
UCMP	34497	C62M	Aetosauria	metatarsal
UCMP	34469	C64	Aetosauria	metatarsal
UCMP	34496	C67	Aetosauria	metatarsal
UCMP	27408	C6	Desmatosuchus spurensis	skull and braincase
UCMP	27401	CE1	Aetosauria	pubis
UCMP	25892	CD5	Calyptosuchus wellesi	articular
UCMP	34485	CF2	Calyptosuchus wellesi	astragalus
UCMP	78703	CD	Calyptosuchus wellesi	atlas
UCMP	78713	CF1	Calyptosuchus wellesi	axis
UCMP	139730	old A269	Calyptosuchus wellesi	axis
UCMP	139806	C64M	Calyptosuchus wellesi	axis
UCMP	139803	CF1	Calyptosuchus wellesi	axis
UCMP	27416	C74S	Calyptosuchus wellesi	basicranium
UCMP	27414		Calyptosuchus wellesi	basicranium
UCMP	34479	CD2	Calyptosuchus wellesi	calcaneum
UCMP	34481	CG1	Calyptosuchus wellesi	calcaneum
UCMP	125465	B1	Calyptosuchus wellesi	caud vert
UCMP	125455	C61	Calyptosuchus wellesi	caud vert
UCMP		C63	Calyptosuchus wellesi	caud vert
UCMP	125518	C64	Calyptosuchus wellesi	caud vert
UCMP	125526	C64	Calyptosuchus wellesi	caud vert
UCMP	125441	C64M	Calyptosuchus wellesi	caud vert
UCMP	125485	C71	Calyptosuchus wellesi	caud vert
UCMP	125457	C71S	Calyptosuchus wellesi	caud vert
UCMP	125487	C75W	Calyptosuchus wellesi	caud vert
UCMP	125476	C76W	Calyptosuchus wellesi	caud vert
UCMP	125512	CD2	Calyptosuchus wellesi	caud vert
UCMP	125450	CE1	Calyptosuchus wellesi	caud vert
UCMP	125525	CE1	Calyptosuchus wellesi	caud vert
UCMP	125458	CE2	Calyptosuchus wellesi	caud vert
UCMP	125431	CE2	Calyptosuchus wellesi	caud vert
UCMP	125425	CF1	Calyptosuchus wellesi	caud vert
UCMP	125487	CG1	Calyptosuchus wellesi	caud vert
UCMP	125451	CH2	Calyptosuchus wellesi	caud vert
UCMP	125470	CJ1	Calyptosuchus wellesi	caud vert
UCMP	125477	CK2	Calyptosuchus wellesi	caud vert
UCMP	125443		Calyptosuchus wellesi	caud vert
UCMP	125503	B4	Calyptosuchus wellesi	caud vert
UCMP	125492	C4	Calyptosuchus wellesi	caud vert
UCMP		C4	Calyptosuchus wellesi	caud vert
UCMP	125435	C63M	Calyptosuchus wellesi	caud vert
UCMP	125445	C64M	Calyptosuchus wellesi	caud vert
UCMP	125509	C66M	Calyptosuchus wellesi	caud vert
UCMP	125471	C69M	Calyptosuchus wellesi	caud vert
UCMP	125500	C71	Calyptosuchus wellesi	caud vert
UCMP		C72S	Calyptosuchus wellesi	caud vert
UCMP	125473	C72S	Calyptosuchus wellesi	caud vert
UCMP	125446	C75S	Calyptosuchus wellesi	caud vert
UCMP	125496	C78W	Calyptosuchus wellesi	caud vert
UCMP	125464	CD1	Calyptosuchus wellesi	caud vert
UCMP	125506	CD2	Calyptosuchus wellesi	caud vert
UCMP	125505	CD2	Calyptosuchus wellesi	caud vert
UCMP	125444	CD2	Calyptosuchus wellesi	caud vert
UCMP	125515	CE1	Calyptosuchus wellesi	caud vert
UCMP	125428	CE1	Calyptosuchus wellesi	caud vert
UCMP	125442	CE2	Calyptosuchus wellesi	caud vert
UCMP	125437	CE2	Calyptosuchus wellesi	caud vert
UCMP	125426	CF1	Calyptosuchus wellesi	caud vert
UCMP	125483	CF1	Calyptosuchus wellesi	caud vert
UCMP	125532	CH1	Calyptosuchus wellesi	caud vert
UCMP	125531	CH1	Calyptosuchus wellesi	caud vert
UCMP	125533	CJ1	Calyptosuchus wellesi	caud vert
UCMP	125510	CJ1	Calyptosuchus wellesi	caud vert
UCMP	125517	CJ1	Calyptosuchus wellesi	caud vert
UCMP	125435	CJ1	Calyptosuchus wellesi	caud vert
UCMP	125508	CJ1	Calyptosuchus wellesi	caud vert
UCMP	125521	CJ1	Calyptosuchus wellesi	caud vert
UCMP	125529	CJ1	Calyptosuchus wellesi	caud vert
UCMP	125468	B1	Calyptosuchus wellesi	caud vert
UCMP	125500	C64	Calyptosuchus wellesi	caud vert
UCMP	125466	C64M	Calyptosuchus wellesi	caud vert
UCMP	125502	C71	Calyptosuchus wellesi	caud vert
UCMP	25323	C72S	Calyptosuchus wellesi	caud vert
UCMP	125433	C76W	Calyptosuchus wellesi	caud vert
UCMP	125486	C85	Calyptosuchus wellesi	caud vert
UCMP	125438	CD2	Calyptosuchus wellesi	caud vert
UCMP	125501	CD2	Calyptosuchus wellesi	caud vert
UCMP	125453	CE2	Calyptosuchus wellesi	caud vert
UCMP	125491	CF1	Calyptosuchus wellesi	caud vert
UCMP	125499	CF1	Calyptosuchus wellesi	caud vert
UCMP	125514	C4	Calyptosuchus wellesi	caud vert
UCMP	125456	C6	Calyptosuchus wellesi	caud vert
UCMP	125452	C61	Calyptosuchus wellesi	caud vert
UCMP	125527	C63M	Calyptosuchus wellesi	caud vert
UCMP	125448	C64	Calyptosuchus wellesi	caud vert
UCMP	125449	C64	Calyptosuchus wellesi	caud vert
UCMP	125475	C67M	Calyptosuchus wellesi	caud vert
UCMP	125447	C72S	Calyptosuchus wellesi	caud vert
UCMP	125480	C72W	Calyptosuchus wellesi	caud vert
UCMP	125478	CD	Calyptosuchus wellesi	caud vert
UCMP	125459	CJ1	Calyptosuchus wellesi	caud vert
UCMP	125462	C71	Calyptosuchus wellesi	caud vert
UCMP	125530	C77S	Calyptosuchus wellesi	caud vert
UCMP	125440	CJ1	Calyptosuchus wellesi	caud vert
UCMP	78721	CJ1	Calyptosuchus wellesi	caud vert
UCMP	125463	B1	Calyptosuchus wellesi	caud vert
UCMP	125467	B1	Calyptosuchus wellesi	caud vert
UCMP	125495	C6	Calyptosuchus wellesi	caud vert
UCMP	125524	C6	Calyptosuchus wellesi	caud vert
UCMP	125461	C63M	Calyptosuchus wellesi	caud vert
UCMP	125460	C71	Calyptosuchus wellesi	caud vert
UCMP	125482	C85	Calyptosuchus wellesi	caud vert
UCMP	125534	CD1	Calyptosuchus wellesi	caud vert
UCMP	125497	CD2	Calyptosuchus wellesi	caud vert
UCMP	125439	CD2	Calyptosuchus wellesi	caud vert
UCMP	125434	CE1	Calyptosuchus wellesi	caud vert
UCMP	125489	CE1	Calyptosuchus wellesi	caud vert
UCMP	125490	CF1	Calyptosuchus wellesi	caud vert
UCMP	125484	CF1	Calyptosuchus wellesi	caud vert
UCMP	125479	CH1	Calyptosuchus wellesi	caud vert
UCMP	125512	CJ1	Calyptosuchus wellesi	caud vert
UCMP	125436	CJ1	Calyptosuchus wellesi	caud vert
UCMP	139534	B1	Calyptosuchus wellesi	caud vert
UCMP	139691	B1	Calyptosuchus wellesi	caud vert
UCMP	139504	C4	Calyptosuchus wellesi	caud vert
UCMP	139512	C5	Calyptosuchus wellesi	caud vert
UCMP	139502	C62M	Calyptosuchus wellesi	caud vert
UCMP	139536	C62M	Calyptosuchus wellesi	caud vert
UCMP	125528	C63M	Calyptosuchus wellesi	caud vert
UCMP	139685	C63M	Calyptosuchus wellesi	caud vert
UCMP	139511	C64	Calyptosuchus wellesi	caud vert
UCMP	139523	C64	Calyptosuchus wellesi	caud vert
UCMP	139531	C64	Calyptosuchus wellesi	caud vert
UCMP	139505	C64M	Calyptosuchus wellesi	caud vert
UCMP	139514	C64M	Calyptosuchus wellesi	caud vert
UCMP	139508	C64M	Calyptosuchus wellesi	caud vert
UCMP	139684	C64M	Calyptosuchus wellesi	caud vert
UCMP	139537	C65M	Calyptosuchus wellesi	caud vert
UCMP	139701	C67M	Calyptosuchus wellesi	caud vert
UCMP	139679	C68	Calyptosuchus wellesi	caud vert
UCMP	139520	C71	Calyptosuchus wellesi	caud vert
UCMP	125472	C71W	Calyptosuchus wellesi	caud vert
UCMP	139501	C72S	Calyptosuchus wellesi	caud vert
UCMP	139513	C72S	Calyptosuchus wellesi	caud vert
UCMP	139532	C72S	Calyptosuchus wellesi	caud vert
UCMP	139535	C72S	Calyptosuchus wellesi	caud vert
UCMP	139680	C72S	Calyptosuchus wellesi	caud vert
UCMP	139546	C72S	Calyptosuchus wellesi	caud vert
UCMP	139506	C74W	Calyptosuchus wellesi	caud vert
UCMP	139530	C74W	Calyptosuchus wellesi	caud vert
UCMP	139689	C75S	Calyptosuchus wellesi	caud vert
UCMP	139708	C75S	Calyptosuchus wellesi	caud vert
UCMP	139549	C77S	Calyptosuchus wellesi	caud vert
UCMP	139503	C77W	Calyptosuchus wellesi	caud vert
UCMP	139690	C77W	Calyptosuchus wellesi	caud vert
UCMP	139692	C77W	Calyptosuchus wellesi	caud vert
UCMP	139509	CD2	Calyptosuchus wellesi	caud vert
UCMP	125521	CD2	Calyptosuchus wellesi	caud vert
UCMP	139527	CD2	Calyptosuchus wellesi	caud vert
UCMP	139686	CD2	Calyptosuchus wellesi	caud vert
UCMP	139533	CE1	Calyptosuchus wellesi	caud vert
UCMP	139521	CE2	Calyptosuchus wellesi	caud vert
UCMP	139706	CF1	Calyptosuchus wellesi	caud vert
UCMP	139699	CG1	Calyptosuchus wellesi	caud vert
UCMP	139545	CJ1	Calyptosuchus wellesi	caud vert
UCMP	139548	CJ1	Calyptosuchus wellesi	caud vert
UCMP	139529	CK2	Calyptosuchus wellesi	caud vert
UCMP	125507	B1	Calyptosuchus wellesi	caud vert
UCMP	139775	C63M	Calyptosuchus wellesi	caud vert
UCMP	139772	C64	Calyptosuchus wellesi	caud vert
UCMP	139767	C64	Calyptosuchus wellesi	caud vert
UCMP	139683	C74W	Calyptosuchus wellesi	caud vert
UCMP	139759	C74W	Calyptosuchus wellesi	caud vert
UCMP	125520	CD2	Calyptosuchus wellesi	caud vert
UCMP	139786	CE1	Calyptosuchus wellesi	caud vert
UCMP	139760	CE2	Calyptosuchus wellesi	caud vert
UCMP	139778	CE2	Calyptosuchus wellesi	caud vert
UCMP	139740	CG1	Calyptosuchus wellesi	caud vert
UCMP	125516	CJ1	Calyptosuchus wellesi	caud vert
UCMP	139774	CJ1	Calyptosuchus wellesi	caud vert
UCMP	78714	CG1	Calyptosuchus wellesi	cerv vert
UCMP	78715		Calyptosuchus wellesi	cerv vert
UCMP		CE2	Calyptosuchus wellesi	cerv vert
UCMP	139517	C65M	Calyptosuchus wellesi	cerv vert
UCMP	139516	C65M	Calyptosuchus wellesi	cerv vert
UCMP	139516	C65M	Calyptosuchus wellesi	cerv vert
UCMP	139697	C71	Calyptosuchus wellesi	cerv vert
UCMP	139515	CF1	Calyptosuchus wellesi	cerv vert
UCMP	139526	CF1	Calyptosuchus wellesi	cerv vert
UCMP	139547	CF1	Calyptosuchus wellesi	cerv vert
UCMP	139540	CG1	Calyptosuchus wellesi	cerv vert
UCMP	139703	CG1	Calyptosuchus wellesi	cerv vert
UCMP	139693	CJ1	Calyptosuchus wellesi	cerv vert
UCMP	139696		Calyptosuchus wellesi	cerv vert
UCMP	139754	CJ2	Calyptosuchus wellesi	cerv vert
UCMP	139805	C65M	Calyptosuchus wellesi	cerv vert
UCMP	139835	C67M	Calyptosuchus wellesi	cerv vert
UCMP	139836	C85	Calyptosuchus wellesi	cerv vert
UCMP	139793	CF1	Calyptosuchus wellesi	cerv vert
UCMP	139794	CF1	Calyptosuchus wellesi	cerv vert
UCMP	139837	CG1	Calyptosuchus wellesi	cerv vert
UCMP	139834	CH1	Calyptosuchus wellesi	cerv vert
UCMP	139841		Calyptosuchus wellesi	cerv vert
UCMP	139833		Calyptosuchus wellesi	cerv vert
UCMP	139832		Calyptosuchus wellesi	cerv vert
UCMP	27977	C75W	Calyptosuchus wellesi	coracoid
UCMP	27975	C81	Calyptosuchus wellesi	coracoid
UCMP	27976	CD1	Calyptosuchus wellesi	coracoid
UCMP	32196	CE1	Calyptosuchus wellesi	coracoid
UCMP	78708	CE1	Calyptosuchus wellesi	dors vert
UCMP	78717	CF1	Calyptosuchus wellesi	dors vert
UCMP	78718	CE1	Calyptosuchus wellesi	dors vert
UCMP	139704	C67M	Calyptosuchus wellesi	dors vert
UCMP	139698	C67M	Calyptosuchus wellesi	dors vert
UCMP	139543	C71	Calyptosuchus wellesi	dors vert
UCMP	139518	C76	Calyptosuchus wellesi	dors vert
UCMP	139107	C78S	Calyptosuchus wellesi	dors vert
UCMP	139510	C85	Calyptosuchus wellesi	dors vert
UCMP	139712	CD2	Calyptosuchus wellesi	dors vert
UCMP	139522	CE1	Calyptosuchus wellesi	dors vert
UCMP	139695	CE1	Calyptosuchus wellesi	dors vert
UCMP	139709	CE2	Calyptosuchus wellesi	dors vert
UCMP	139694	CF1	Calyptosuchus wellesi	dors vert
UCMP	139705	CF1	Calyptosuchus wellesi	dors vert
UCMP	139702	CF1	Calyptosuchus wellesi	dors vert
UCMP	139710	CF1	Calyptosuchus wellesi	dors vert
UCMP	139700	CJ2	Calyptosuchus wellesi	dors vert
UCMP	139757	C5	Calyptosuchus wellesi	dors vert
UCMP	139732	C61	Calyptosuchus wellesi	dors vert
UCMP	139733	C61	Calyptosuchus wellesi	dors vert
UCMP	139746	C61	Calyptosuchus wellesi	dors vert
UCMP	139768	C61	Calyptosuchus wellesi	dors vert
UCMP	139748	C62	Calyptosuchus wellesi	dors vert
UCMP	139769	C65M	Calyptosuchus wellesi	dors vert
UCMP	139776	C66M	Calyptosuchus wellesi	dors vert
UCMP	139780	C67M	Calyptosuchus wellesi	dors vert
UCMP	139747	C71	Calyptosuchus wellesi	dors vert
UCMP	139742	C71	Calyptosuchus wellesi	dors vert
UCMP	139743	C71	Calyptosuchus wellesi	dors vert
UCMP	139762	C71	Calyptosuchus wellesi	dors vert
UCMP	139777	C71	Calyptosuchus wellesi	dors vert
UCMP	139781	C71	Calyptosuchus wellesi	dors vert
UCMP	139765	C76W	Calyptosuchus wellesi	dors vert
UCMP	139745	C84	Calyptosuchus wellesi	dors vert
UCMP	139739	C85	Calyptosuchus wellesi	dors vert
UCMP	139749	C85	Calyptosuchus wellesi	dors vert
UCMP	139784	C85	Calyptosuchus wellesi	dors vert
UCMP	139766	CD11	Calyptosuchus wellesi	dors vert
UCMP	139750	CD2	Calyptosuchus wellesi	dors vert
UCMP	139744	CE1	Calyptosuchus wellesi	dors vert
UCMP	139771	CE2	Calyptosuchus wellesi	dors vert
UCMP	139736	CF1	Calyptosuchus wellesi	dors vert
UCMP	139756	CF1	Calyptosuchus wellesi	dors vert
UCMP	139773	CF1	Calyptosuchus wellesi	dors vert
UCMP	139779	CF1	Calyptosuchus wellesi	dors vert
UCMP	139734	CF2	Calyptosuchus wellesi	dors vert
UCMP	139753	CJ1	Calyptosuchus wellesi	dors vert
UCMP	139761	CJ1	Calyptosuchus wellesi	dors vert
UCMP	139755	CJ1	Calyptosuchus wellesi	dors vert
UCMP	139763	CJ1	Calyptosuchus wellesi	dors vert
UCMP	139782	CJ2	Calyptosuchus wellesi	dors vert
UCMP	139751		Calyptosuchus wellesi	dors vert
UCMP	139827	C51	Calyptosuchus wellesi	dors vert
UCMP	139816	C61	Calyptosuchus wellesi	dors vert
UCMP	139820	C61M	Calyptosuchus wellesi	dors vert
UCMP	139828	C68	Calyptosuchus wellesi	dors vert
UCMP	139818	C68M	Calyptosuchus wellesi	dors vert
UCMP	139797	C71	Calyptosuchus wellesi	dors vert
UCMP	139798	C71	Calyptosuchus wellesi	dors vert
UCMP	139801	C71W	Calyptosuchus wellesi	dors vert
UCMP	139810	C75S	Calyptosuchus wellesi	dors vert
UCMP	139799	C75S	Calyptosuchus wellesi	dors vert
UCMP	139812	C75S	Calyptosuchus wellesi	dors vert
UCMP	139830	C75W	Calyptosuchus wellesi	dors vert
UCMP	139821	C76W	Calyptosuchus wellesi	dors vert
UCMP	139824	C8	Calyptosuchus wellesi	dors vert
UCMP	139825	C85	Calyptosuchus wellesi	dors vert
UCMP	139807	CE1	Calyptosuchus wellesi	dors vert
UCMP	139815	CE1	Calyptosuchus wellesi	dors vert
UCMP	139802	CE2	Calyptosuchus wellesi	dors vert
UCMP	139804	CE2	Calyptosuchus wellesi	dors vert
UCMP	139823	CE2	Calyptosuchus wellesi	dors vert
UCMP	139796	CF1	Calyptosuchus wellesi	dors vert
UCMP	139800	CF1	Calyptosuchus wellesi	dors vert
UCMP	139819	CF1	Calyptosuchus wellesi	dors vert
UCMP	139795	CF1	Calyptosuchus wellesi	dors vert
UCMP	139829	CF1	Calyptosuchus wellesi	dors vert
UCMP	139826	CF1	Calyptosuchus wellesi	dors vert
UCMP	139813	CG1	Calyptosuchus wellesi	dors vert
UCMP	139809	CG1	Calyptosuchus wellesi	dors vert
UCMP	139811	CJ1	Calyptosuchus wellesi	dors vert
UCMP	25914	C64M	Calyptosuchus wellesi	femur
UCMP	25918	CF1	Calyptosuchus wellesi	femur
UCMP	25912	CH2	Calyptosuchus wellesi	femur
UCMP	25067	C76W	Calyptosuchus wellesi	fragment of ilium
UCMP	25065	C76W	Calyptosuchus wellesi	fragment of ilium
UCMP	25062	CE2	Calyptosuchus wellesi	fragment of ilium
UCMP	140057	C64M	Calyptosuchus wellesi	frontal
UCMP	25941	CF1	Calyptosuchus wellesi	ilium
UCMP	32422	CF1	Calyptosuchus wellesi	ilium
UCMP	25985	CD1	Calyptosuchus wellesi	ilium
UCMP	32153	CF1	Calyptosuchus wellesi	ischium
UCMP	32148	CF1	Calyptosuchus wellesi	ischium
UCMP	32163	C6	Calyptosuchus wellesi	ischium
UCMP	25983	C76W	Calyptosuchus wellesi	ischium
UCMP	25948	CD1	Calyptosuchus wellesi	ischium
UCMP	32157	CE2	Calyptosuchus wellesi	ischium
UCMP	27983	M	Calyptosuchus wellesi	ischium
UCMP	136744	C61M	Calyptosuchus wellesi	lateral osteoderm
UCMP	136744	C61M	Calyptosuchus wellesi	lateral osteoderm
UCMP	136744	C62	Calyptosuchus wellesi	lateral osteoderm
UCMP	136744	C64	Calyptosuchus wellesi	lateral osteoderm
UCMP	136744	C64	Calyptosuchus wellesi	lateral osteoderm
UCMP	136744	C71S	Calyptosuchus wellesi	lateral osteoderm
UCMP	136744	C72S	Calyptosuchus wellesi	lateral osteoderm
UCMP	136744	C72S	Calyptosuchus wellesi	lateral osteoderm
UCMP	136744	C72S	Calyptosuchus wellesi	lateral osteoderm
UCMP	136744	C72W	Calyptosuchus wellesi	lateral osteoderm
UCMP	136744	C68	Calyptosuchus wellesi	lateral osteoderm
UCMP	136744	C65M	Calyptosuchus wellesi	lateral osteoderm
UCMP	136744	C72W	Calyptosuchus wellesi	lateral osteoderm
UCMP	34495	C74W	Calyptosuchus wellesi	metapodial
UCMP	34496	C77S	Calyptosuchus wellesi	metapodial
UCMP	34496	C62M	Calyptosuchus wellesi	metapodial
UCMP	34496	C67	Calyptosuchus wellesi	metapodial
UCMP	34496	C73S	Calyptosuchus wellesi	metapodial
UCMP	34496	CD1	Calyptosuchus wellesi	metapodial
UCMP	34496	CD2	Calyptosuchus wellesi	metapodial
UCMP	25795	CD2	Calyptosuchus wellesi	metatarsal
UCMP	25810	CD2	Calyptosuchus wellesi	metatarsal
UCMP	24725	CE2-7	Calyptosuchus wellesi	occipital condyle
UCMP	27431	RAL 4-80	Calyptosuchus wellesi	occipital condyle
UCMP	136744	C74W	Calyptosuchus wellesi	osteoderm
UCMP	136744	C63	Calyptosuchus wellesi	osteoderm
UCMP	136744	C65M	Calyptosuchus wellesi	osteoderm
UCMP	136744	C71S	Calyptosuchus wellesi	osteoderm
UCMP	136744	C71S	Calyptosuchus wellesi	osteoderm
UCMP	136744	C71S	Calyptosuchus wellesi	osteoderm
UCMP	136744	C72W	Calyptosuchus wellesi	osteoderm
UCMP	136744	C74W	Calyptosuchus wellesi	osteoderm
UCMP	136744	C64	Calyptosuchus wellesi	paramedian osteoderm
UCMP	136744	C64	Calyptosuchus wellesi	paramedian osteoderm
UCMP	136744	C64M	Calyptosuchus wellesi	paramedian osteoderm
UCMP	136744	C64M	Calyptosuchus wellesi	paramedian osteoderm
UCMP	136744	C66M	Calyptosuchus wellesi	paramedian osteoderm
UCMP	136744	C68	Calyptosuchus wellesi	paramedian osteoderm
UCMP	136744	C71S	Calyptosuchus wellesi	paramedian osteoderm
UCMP	136744	C72W	Calyptosuchus wellesi	paramedian osteoderm
UCMP	136744	C76W	Calyptosuchus wellesi	paramedian osteoderm
UCMP	136744	C77W	Calyptosuchus wellesi	paramedian osteoderm
UCMP	136744	CH1	Calyptosuchus wellesi	paramedian osteoderm
UCMP	126801		Calyptosuchus wellesi	paramedian osteoderm
UCMP	136744	BI	Calyptosuchus wellesi	paramedian osteoderm
UCMP	136744	C3	Calyptosuchus wellesi	paramedian osteoderm
UCMP	136744	C63	Calyptosuchus wellesi	paramedian osteoderm
UCMP	136744	C64	Calyptosuchus wellesi	paramedian osteoderm
UCMP	136744	C64M	Calyptosuchus wellesi	paramedian osteoderm
UCMP	136744	C64M	Calyptosuchus wellesi	paramedian osteoderm
UCMP	136744	C64M	Calyptosuchus wellesi	paramedian osteoderm
UCMP	136744	C65M	Calyptosuchus wellesi	paramedian osteoderm
UCMP	136744	C66M	Calyptosuchus wellesi	paramedian osteoderm
UCMP	136744	C67M	Calyptosuchus wellesi	paramedian osteoderm
UCMP	136744	C72S	Calyptosuchus wellesi	paramedian osteoderm
UCMP	136744	C72S	Calyptosuchus wellesi	paramedian osteoderm
UCMP	136744	C72S	Calyptosuchus wellesi	paramedian osteoderm
UCMP	136744	C72S	Calyptosuchus wellesi	paramedian osteoderm
UCMP	136744	C72S	Calyptosuchus wellesi	paramedian osteoderm
UCMP	136744	C72S	Calyptosuchus wellesi	paramedian osteoderm
UCMP	136744	C72S	Calyptosuchus wellesi	paramedian osteoderm
UCMP	136744	C72S	Calyptosuchus wellesi	paramedian osteoderm
UCMP	126846	C72W	Calyptosuchus wellesi	paramedian osteoderm
UCMP	136744	C75W	Calyptosuchus wellesi	paramedian osteoderm
UCMP	136744	C77W	Calyptosuchus wellesi	paramedian osteoderm
UCMP	136744	C77W	Calyptosuchus wellesi	paramedian osteoderm
UCMP	136744	CF1	Calyptosuchus wellesi	paramedian osteoderm
UCMP	136744	CG3	Calyptosuchus wellesi	paramedian osteoderm
UCMP	136744	CK1	Calyptosuchus wellesi	paramedian osteoderm
UCMP	33200	C71S	Calyptosuchus wellesi	paramedian osteoderm
UCMP	33200	C72S	Calyptosuchus wellesi	paramedian osteoderm
UCMP	33200	C75W	Calyptosuchus wellesi	paramedian osteoderm
UCMP	136744	C63M	Calyptosuchus wellesi	paramedian osteoderm
UCMP	136744	C63M	Calyptosuchus wellesi	paramedian osteoderm
UCMP	78752	C64M	Calyptosuchus wellesi	paramedian osteoderm
UCMP	136744	C65M	Calyptosuchus wellesi	paramedian osteoderm
UCMP	136744	C65M	Calyptosuchus wellesi	paramedian osteoderm
UCMP	136744	C71S	Calyptosuchus wellesi	paramedian osteoderm
UCMP	136744	C72W	Calyptosuchus wellesi	paramedian osteoderm
UCMP	136744	C72W	Calyptosuchus wellesi	paramedian osteoderm
UCMP	136744	C73S	Calyptosuchus wellesi	paramedian osteoderm
UCMP	136744	C74S	Calyptosuchus wellesi	paramedian osteoderm
UCMP	136744	C3	Calyptosuchus wellesi	paramedian osteoderm
UCMP	136744	C61	Calyptosuchus wellesi	paramedian osteoderm
UCMP	136744	C62	Calyptosuchus wellesi	paramedian osteoderm
UCMP	136744	C64M	Calyptosuchus wellesi	paramedian osteoderm
UCMP	136744	C64M	Calyptosuchus wellesi	paramedian osteoderm
UCMP	136744	C65M	Calyptosuchus wellesi	paramedian osteoderm
UCMP	136744	C65M	Calyptosuchus wellesi	paramedian osteoderm
UCMP	136744	C66	Calyptosuchus wellesi	paramedian osteoderm
UCMP	136744	C69M	Calyptosuchus wellesi	paramedian osteoderm
UCMP	136744	C71S	Calyptosuchus wellesi	paramedian osteoderm
UCMP	136744	C71W	Calyptosuchus wellesi	paramedian osteoderm
UCMP	136744	C72S	Calyptosuchus wellesi	paramedian osteoderm
UCMP	136744	C74W	Calyptosuchus wellesi	paramedian osteoderm
UCMP	136744	CF1	Calyptosuchus wellesi	paramedian osteoderm
UCMP	33200	C71S	Calyptosuchus wellesi	paramedian osteoderm
UCMP	136744	B1	Calyptosuchus wellesi	paramedian osteoderm
UCMP	136744	C63	Calyptosuchus wellesi	paramedian osteoderm
UCMP	136744	C64M	Calyptosuchus wellesi	paramedian osteoderm
UCMP	136744	C65M	Calyptosuchus wellesi	paramedian osteoderm
UCMP	136744	C67M	Calyptosuchus wellesi	paramedian osteoderm
UCMP	136744	C71W	Calyptosuchus wellesi	paramedian osteoderm
UCMP	136744	C72W	Calyptosuchus wellesi	paramedian osteoderm
UCMP	136744	C74S	Calyptosuchus wellesi	paramedian osteoderm
UCMP	136744	C76W	Calyptosuchus wellesi	paramedian osteoderm
UCMP	136744	CF1	Calyptosuchus wellesi	paramedian osteoderm
UCMP	136744	CF1	Calyptosuchus wellesi	paramedian osteoderm
UCMP	33205		Calyptosuchus wellesi	parietal
UCMP	27409	C64	Calyptosuchus wellesi	parietal region
UCMP	32151	CE1	Calyptosuchus wellesi	pubis
UCMP	25966	CJ1	Calyptosuchus wellesi	pubis
UCMP	27469	CG2	Calyptosuchus wellesi	quadrate
UCMP	27475		Calyptosuchus wellesi	quadrate
UCMP	139542	C72W	Calyptosuchus wellesi	sacral vert
UCMP	139785	C68W	Calyptosuchus wellesi	sacral vert
UCMP	139787	CG2	Calyptosuchus wellesi	sacral vert
UCMP	139783		Calyptosuchus wellesi	sacral vert
UCMP	32219	C75W	Calyptosuchus wellesi	scapula
UCMP	32191	C81	Calyptosuchus wellesi	scapula
UCMP	32146	CD1	Calyptosuchus wellesi	scapula
UCMP	32154	CH2	Calyptosuchus wellesi	scapula
UCMP	27969	C67M	Calyptosuchus wellesi	scapulocoracoid
UCMP	32210	CE1	Calyptosuchus wellesi	scapulocoracoid
UCMP	32201	CH2	Calyptosuchus wellesi	scapulocoracoid
UCMP	27970		Calyptosuchus wellesi	scapulocoracoid
UCMP	140056	CG2	Calyptosuchus wellesi	supraoccipital
UCMP	25894	CH2	Calyptosuchus wellesi	tibia
UCMP	25887	C64M	Calyptosuchus wellesi	tibia
UCMP	25838	C82	Calyptosuchus wellesi	ulna
UCMP	136744	C63M	Calyptosuchus wellesi	ventral osteoderm
UCMP	28345	C64	Desmatosuchus spurensis	articular
UCMP	27576		Desmatosuchus spurensis	articular
UCMP	27575		Desmatosuchus spurensis	articular
UCMP	34489	C5E	Desmatosuchus spurensis	astragalus
UCMP	34486	C67M	Desmatosuchus spurensis	astragalus
UCMP	34494	C68	Desmatosuchus spurensis	astragalus
UCMP	34488	CE2	Desmatosuchus spurensis	astragalus
UCMP	34490	CG1	Desmatosuchus spurensis	astragalus
UCMP	34491	C65M	Desmatosuchus spurensis	astragalus
UCMP	34493	C66	Desmatosuchus spurensis	astragalus
UCMP	34493	CH2	Desmatosuchus spurensis	astragalus
UCMP	139887	C65M	Desmatosuchus spurensis	axis
UCMP	139880	C75W	Desmatosuchus spurensis	axis
UCMP	124552	C76S	Desmatosuchus spurensis	axis
UCMP	139884	CD2	Desmatosuchus spurensis	axis
UCMP	139856	CE2	Desmatosuchus spurensis	axis
UCMP	139868		Desmatosuchus spurensis	axis
UCMP		CE2	Desmatosuchus spurensis	axis
UCMP	139925	CJ1	Desmatosuchus spurensis	axis
UCMP	139947	CJ5	Desmatosuchus spurensis	axis
UCMP	27420	C77W	Desmatosuchus spurensis	basicranium
UCMP	27423	CG1	Desmatosuchus spurensis	basicranium
UCMP	27415		Desmatosuchus spurensis	basicranium
UCMP	27345		Desmatosuchus spurensis	basicranium
UCMP	34478	C68M	Desmatosuchus spurensis	calcaneum
UCMP	34483	CD1	Desmatosuchus spurensis	calcaneum
UCMP	34480	CE2	Desmatosuchus spurensis	calcaneum
UCMP	34481	CK1	Desmatosuchus spurensis	calcaneum
UCMP	34484		Desmatosuchus spurensis	calcaneum
UCMP	139864	C62M	Desmatosuchus spurensis	caud vert
UCMP	139862	C62M	Desmatosuchus spurensis	caud vert
UCMP	139954	C64	Desmatosuchus spurensis	caud vert
UCMP	139847	C75W	Desmatosuchus spurensis	caud vert
UCMP	139845	C75W	Desmatosuchus spurensis	caud vert
UCMP	139858	C75W	Desmatosuchus spurensis	caud vert
UCMP	139873	C76W	Desmatosuchus spurensis	caud vert
UCMP	139869	C78S	Desmatosuchus spurensis	caud vert
UCMP	139877	CB1	Desmatosuchus spurensis	caud vert
UCMP	139844	CE1	Desmatosuchus spurensis	caud vert
UCMP	139861	CE1	Desmatosuchus spurensis	caud vert
UCMP	139875	CE1	Desmatosuchus spurensis	caud vert
UCMP	139843	CE2	Desmatosuchus spurensis	caud vert
UCMP	139874	CE2	Desmatosuchus spurensis	caud vert
UCMP	139878	CE2	Desmatosuchus spurensis	caud vert
UCMP	139863	CH1	Desmatosuchus spurensis	caud vert
UCMP	139959	CK2	Desmatosuchus spurensis	caud vert
UCMP	139846		Desmatosuchus spurensis	caud vert
UCMP	125421	C62M	Desmatosuchus spurensis	caud vert
UCMP	125405	C63	Desmatosuchus spurensis	caud vert
UCMP	125422	C64	Desmatosuchus spurensis	caud vert
UCMP	125423	C64	Desmatosuchus spurensis	caud vert
UCMP		C64	Desmatosuchus spurensis	caud vert
UCMP	125409	C64	Desmatosuchus spurensis	caud vert
UCMP	125414	C64	Desmatosuchus spurensis	caud vert
UCMP	125407	C68	Desmatosuchus spurensis	caud vert
UCMP	125416	C71	Desmatosuchus spurensis	caud vert
UCMP	32388	C76W	Desmatosuchus spurensis	caud vert
UCMP	125430	C78W	Desmatosuchus spurensis	caud vert
UCMP	125510	CD1	Desmatosuchus spurensis	caud vert
UCMP	125398	CE1	Desmatosuchus spurensis	caud vert
UCMP	124420	CE2	Desmatosuchus spurensis	caud vert
UCMP	125412	CE2	Desmatosuchus spurensis	caud vert
UCMP		CE2	Desmatosuchus spurensis	caud vert
UCMP	125417	CH1	Desmatosuchus spurensis	caud vert
UCMP		CS7	Desmatosuchus spurensis	caud vert
UCMP	125419	M	Desmatosuchus spurensis	caud vert
UCMP		M	Desmatosuchus spurensis	caud vert
UCMP	125395		Desmatosuchus spurensis	caud vert
UCMP	125424	C	Desmatosuchus spurensis	caud vert
UCMP	125388	C61	Desmatosuchus spurensis	caud vert
UCMP	78711	C62	Desmatosuchus spurensis	caud vert
UCMP	125392	C64	Desmatosuchus spurensis	caud vert
UCMP	125386	C64	Desmatosuchus spurensis	caud vert
UCMP	32385	C6M	Desmatosuchus spurensis	caud vert
UCMP	125399	C81	Desmatosuchus spurensis	caud vert
UCMP	125391	CD2	Desmatosuchus spurensis	caud vert
UCMP	125494	CD2	Desmatosuchus spurensis	caud vert
UCMP	125389	CD2	Desmatosuchus spurensis	caud vert
UCMP	125393	CD2	Desmatosuchus spurensis	caud vert
UCMP	125390	CE1	Desmatosuchus spurensis	caud vert
UCMP	125397	CE1	Desmatosuchus spurensis	caud vert
UCMP	78710	CE2	Desmatosuchus spurensis	caud vert
UCMP	125413	CE2	Desmatosuchus spurensis	caud vert
UCMP	125387	CF2	Desmatosuchus spurensis	caud vert
UCMP	78712	M	Desmatosuchus spurensis	caud vert
UCMP	139840	CD2	Desmatosuchus spurensis	caud vert
UCMP	139838	CE1	Desmatosuchus spurensis	caud vert
UCMP	139966	C62M	Desmatosuchus spurensis	caud vert
UCMP	139988	C63	Desmatosuchus spurensis	caud vert
UCMP	139985	C65	Desmatosuchus spurensis	caud vert
UCMP	139978	C68M	Desmatosuchus spurensis	caud vert
UCMP	139961	C75W	Desmatosuchus spurensis	caud vert
UCMP	139976	C75W	Desmatosuchus spurensis	caud vert
UCMP	139983	C75W	Desmatosuchus spurensis	caud vert
UCMP	139992	C75W	Desmatosuchus spurensis	caud vert
UCMP	139974	C76W	Desmatosuchus spurensis	caud vert
UCMP	139981	C76W	Desmatosuchus spurensis	caud vert
UCMP	139991	C77W	Desmatosuchus spurensis	caud vert
UCMP	139970	CD1	Desmatosuchus spurensis	caud vert
UCMP	139980	CD2	Desmatosuchus spurensis	caud vert
UCMP	139979	CE1	Desmatosuchus spurensis	caud vert
UCMP	139972	CE2	Desmatosuchus spurensis	caud vert
UCMP	139986	CF2	Desmatosuchus spurensis	caud vert
UCMP	139973	M	Desmatosuchus spurensis	caud vert
UCMP	125411	C67	Desmatosuchus spurensis	caud vert
UCMP	125301	C71	Desmatosuchus spurensis	caud vert
UCMP	125384	C71	Desmatosuchus spurensis	caud vert
UCMP	125406	C82	Desmatosuchus spurensis	caud vert
UCMP		CD2	Desmatosuchus spurensis	caud vert
UCMP	125402	CE2	Desmatosuchus spurensis	caud vert
UCMP	125404	CE2	Desmatosuchus spurensis	caud vert
UCMP	125382	CE2	Desmatosuchus spurensis	caud vert
UCMP		CE2	Desmatosuchus spurensis	caud vert
UCMP	125408	CE2	Desmatosuchus spurensis	caud vert
UCMP	125380	M	Desmatosuchus spurensis	caud vert
UCMP	139904	C	Desmatosuchus spurensis	caud vert
UCMP	139891	C63M	Desmatosuchus spurensis	caud vert
UCMP	139905	C64	Desmatosuchus spurensis	caud vert
UCMP	139926	C66M	Desmatosuchus spurensis	caud vert
UCMP	139903	C67	Desmatosuchus spurensis	caud vert
UCMP	139896	C68	Desmatosuchus spurensis	caud vert
UCMP	139906	C71	Desmatosuchus spurensis	caud vert
UCMP	139895	C73S	Desmatosuchus spurensis	caud vert
UCMP	139889	C75W	Desmatosuchus spurensis	caud vert
UCMP	139897	C75W	Desmatosuchus spurensis	caud vert
UCMP	139890	CD2	Desmatosuchus spurensis	caud vert
UCMP	139940	CD2	Desmatosuchus spurensis	caud vert
UCMP	139938	CD2	Desmatosuchus spurensis	caud vert
UCMP	139899	CE1	Desmatosuchus spurensis	caud vert
UCMP	139915	CE2	Desmatosuchus spurensis	caud vert
UCMP	139921	CE2	Desmatosuchus spurensis	caud vert
UCMP	139922	CE2	Desmatosuchus spurensis	caud vert
UCMP	139928	CE2	Desmatosuchus spurensis	caud vert
UCMP	139918	CG5M	Desmatosuchus spurensis	caud vert
UCMP	139901	CJ1	Desmatosuchus spurensis	caud vert
UCMP	139908	CL3H	Desmatosuchus spurensis	caud vert
UCMP	139892	M	Desmatosuchus spurensis	caud vert
UCMP	139894	M	Desmatosuchus spurensis	caud vert
UCMP	139852	C22W	Desmatosuchus spurensis	cerv vert
UCMP	139881	C66	Desmatosuchus spurensis	cerv vert
UCMP	139849	C66M	Desmatosuchus spurensis	cerv vert
UCMP	139870	C67	Desmatosuchus spurensis	cerv vert
UCMP	139853	C72W	Desmatosuchus spurensis	cerv vert
UCMP	139866	C72W	Desmatosuchus spurensis	cerv vert
UCMP	139872	C72W	Desmatosuchus spurensis	cerv vert
UCMP	139854	C75W	Desmatosuchus spurensis	cerv vert
UCMP	139876	C78S	Desmatosuchus spurensis	cerv vert
UCMP	139882	C78S	Desmatosuchus spurensis	cerv vert
UCMP	139857	CD2	Desmatosuchus spurensis	cerv vert
UCMP	139855	CD2	Desmatosuchus spurensis	cerv vert
UCMP	139850	CD2	Desmatosuchus spurensis	cerv vert
UCMP	139865	CD2	Desmatosuchus spurensis	cerv vert
UCMP	139886	CE2	Desmatosuchus spurensis	cerv vert
UCMP	139848	CG1	Desmatosuchus spurensis	cerv vert
UCMP	139851		Desmatosuchus spurensis	cerv vert
UCMP	139879		Desmatosuchus spurensis	cerv vert
UCMP	139956		Desmatosuchus spurensis	cerv vert
UCMP		CD	Desmatosuchus spurensis	cerv vert
UCMP		CD2	Desmatosuchus spurensis	cerv vert
UCMP		CD2	Desmatosuchus spurensis	cerv vert
UCMP		CE1	Desmatosuchus spurensis	cerv vert
UCMP		CE2	Desmatosuchus spurensis	cerv vert
UCMP		CE2	Desmatosuchus spurensis	cerv vert
UCMP		CE2	Desmatosuchus spurensis	cerv vert
UCMP	78704	CE2	Desmatosuchus spurensis	cerv vert
UCMP	177315	CJ1	Desmatosuchus spurensis	cerv vert
UCMP	139997	C72W	Desmatosuchus spurensis	cerv vert
UCMP	139971	N	Desmatosuchus spurensis	cerv vert
UCMP	78705	CJ2	Desmatosuchus spurensis	cerv vert
UCMP	139911	C6	Desmatosuchus spurensis	cerv vert
UCMP	139932	C66M	Desmatosuchus spurensis	cerv vert
UCMP	139930	C67	Desmatosuchus spurensis	cerv vert
UCMP	139914	C73S	Desmatosuchus spurensis	cerv vert
UCMP	139940	C81	Desmatosuchus spurensis	cerv vert
UCMP	139946	C82	Desmatosuchus spurensis	cerv vert
UCMP	139933	CD	Desmatosuchus spurensis	cerv vert
UCMP	139929	CD2	Desmatosuchus spurensis	cerv vert
UCMP	139931	CD2	Desmatosuchus spurensis	cerv vert
UCMP	139943	CD2	Desmatosuchus spurensis	cerv vert
UCMP	139944	CD2	Desmatosuchus spurensis	cerv vert
UCMP	139913	CE2	Desmatosuchus spurensis	cerv vert
UCMP	139923	CE2	Desmatosuchus spurensis	cerv vert
UCMP	139953	CE2	Desmatosuchus spurensis	cerv vert
UCMP	139950	CE2	Desmatosuchus spurensis	cerv vert
UCMP	139952	CJ2	Desmatosuchus spurensis	cerv vert
UCMP	32200	B4	Desmatosuchus spurensis	coracoid
UCMP	139859	C72W	Desmatosuchus spurensis	dors vert
UCMP	139867	C72W	Desmatosuchus spurensis	dors vert
UCMP	139842	C72W	Desmatosuchus spurensis	dors vert
UCMP	139860	CE2	Desmatosuchus spurensis	dors vert
UCMP		C64	Desmatosuchus spurensis	dors vert
UCMP		C71	Desmatosuchus spurensis	dors vert
UCMP		CE2	Desmatosuchus spurensis	dors vert
UCMP	78709	C64	Desmatosuchus spurensis	dors vert
UCMP	78707	CF1	Desmatosuchus spurensis	dors vert
UCMP	139994	C76W	Desmatosuchus spurensis	dors vert
UCMP	125394	C82	Desmatosuchus spurensis	dors vert
UCMP	139960	C64	Desmatosuchus spurensis	dors vert
UCMP	139968	C64	Desmatosuchus spurensis	dors vert
UCMP	139962	C65	Desmatosuchus spurensis	dors vert
UCMP	139969	CD1	Desmatosuchus spurensis	dors vert
UCMP	139975	CD2	Desmatosuchus spurensis	dors vert
UCMP	139967	CE2	Desmatosuchus spurensis	dors vert
UCMP	139965	CE2	Desmatosuchus spurensis	dors vert
UCMP	139982	CE2	Desmatosuchus spurensis	dors vert
UCMP	139997	CE2	Desmatosuchus spurensis	dors vert
UCMP	139989	CE2	Desmatosuchus spurensis	dors vert
UCMP	139964	CJ2	Desmatosuchus spurensis	dors vert
UCMP	139941	CD1	Desmatosuchus spurensis	dors vert
UCMP	139937	CD2	Desmatosuchus spurensis	dors vert
UCMP	139931	CD2	Desmatosuchus spurensis	dors vert
UCMP	139936	CE1	Desmatosuchus spurensis	dors vert
UCMP	139935	CE2	Desmatosuchus spurensis	dors vert
UCMP	139934	CE2	Desmatosuchus spurensis	dors vert
UCMP	139942	CJ2	Desmatosuchus spurensis	dors vert
UCMP	27988	CE2	Desmatosuchus spurensis	femur
UCMP	25931	CG2	Desmatosuchus spurensis	femur
UCMP	25907	C75W	Desmatosuchus spurensis	femur
UCMP	25910	C82	Desmatosuchus spurensis	femur
UCMP	25925	C84	Desmatosuchus spurensis	femur
UCMP	25904	CD1	Desmatosuchus spurensis	femur
UCMP	25926	CD2	Desmatosuchus spurensis	femur
UCMP	25911	CF1	Desmatosuchus spurensis	femur
UCMP	27992	B	Desmatosuchus spurensis	fibula
UCMP	25871	C75W	Desmatosuchus spurensis	fibula
UCMP	25859	C62	Desmatosuchus spurensis	fibula
UCMP	25860	C62M	Desmatosuchus spurensis	fibula
UCMP	25861	C65M	Desmatosuchus spurensis	fibula
UCMP	25802	C67M	Desmatosuchus spurensis	fibula
UCMP	32391	C75W	Desmatosuchus spurensis	fibula
UCMP	25871	C75W	Desmatosuchus spurensis	fibula
UCMP	25863	CD1	Desmatosuchus spurensis	fibula
UCMP	25850	CD2	Desmatosuchus spurensis	fibula
UCMP	25867	CE2	Desmatosuchus spurensis	fibula
UCMP	32392	CF1	Desmatosuchus spurensis	fibula
UCMP	25063	C61	Desmatosuchus spurensis	fragment of ilium
UCMP	27611	C64	Desmatosuchus spurensis	fragment of ilium
UCMP	25936	C76W	Desmatosuchus spurensis	fragment of ilium
UCMP	27346	CG1	Desmatosuchus spurensis	frontal
UCMP	34468	CG2	Desmatosuchus spurensis	frontal
UCMP	32177	CD1	Desmatosuchus spurensis	humerus
UCMP	28351	C65	Desmatosuchus spurensis	humerus
UCMP	32175	CD2	Desmatosuchus spurensis	humerus
UCMP	32181	CK1	Desmatosuchus spurensis	humerus
UCMP	32189	CK1	Desmatosuchus spurensis	humerus
UCMP	32179	CD1	Desmatosuchus spurensis	humerus
UCMP	32184	CF4B	Desmatosuchus spurensis	humerus
UCMP	32168	CD	Desmatosuchus spurensis	humerus
UCMP	32190	CD2	Desmatosuchus spurensis	humerus
UCMP	32178	CE2	Desmatosuchus spurensis	humerus
UCMP	28349	CE2	Desmatosuchus spurensis	humerus
UCMP	32174	C60	Desmatosuchus spurensis	humerus
UCMP	32170	CJ1	Desmatosuchus spurensis	humerus
UCMP	32187	CK1	Desmatosuchus spurensis	humerus
UCMP	25957	CE1	Desmatosuchus spurensis	ischium
UCMP	33200	C4	Desmatosuchus spurensis	lateral osteoderm
UCMP	33200	C77W	Desmatosuchus spurensis	lateral osteoderm
UCMP	33200	C77W	Desmatosuchus spurensis	lateral osteoderm
UCMP	33200	C8	Desmatosuchus spurensis	lateral osteoderm
UCMP	33200	CD2	Desmatosuchus spurensis	lateral osteoderm
UCMP	33200	CF1	Desmatosuchus spurensis	lateral osteoderm
UCMP	33200	CJ	Desmatosuchus spurensis	lateral osteoderm
UCMP	33200	B4	Desmatosuchus spurensis	lateral osteoderm
UCMP	33200	C61M	Desmatosuchus spurensis	lateral osteoderm
UCMP	33200	CF1	Desmatosuchus spurensis	lateral osteoderm
UCMP	33200	C67	Desmatosuchus spurensis	lateral osteoderm
UCMP	33200	C64M	Desmatosuchus spurensis	lateral osteoderm
UCMP	33200	C65	Desmatosuchus spurensis	lateral osteoderm
UCMP	33200	C71W	Desmatosuchus spurensis	lateral osteoderm
UCMP	33200	C72S	Desmatosuchus spurensis	lateral osteoderm
UCMP	33200	C72W	Desmatosuchus spurensis	lateral osteoderm
UCMP	33200	C72W	Desmatosuchus spurensis	lateral osteoderm
UCMP	33200	CD2	Desmatosuchus spurensis	lateral osteoderm
UCMP	33200	C64	Desmatosuchus spurensis	lateral osteoderm
UCMP	33200	C64	Desmatosuchus spurensis	lateral osteoderm
UCMP	33200	C65M	Desmatosuchus spurensis	lateral osteoderm
UCMP	33200	C68	Desmatosuchus spurensis	lateral osteoderm
UCMP	33200	C68M	Desmatosuchus spurensis	lateral osteoderm
UCMP	33200	CD2	Desmatosuchus spurensis	lateral osteoderm
UCMP	33200	C61M	Desmatosuchus spurensis	lateral osteoderm
UCMP	33200	C63M	Desmatosuchus spurensis	lateral osteoderm
UCMP	78749	C62M	Desmatosuchus spurensis	lateral osteoderm
UCMP	179333	C65	Desmatosuchus spurensis	lateral osteoderm
UCMP	33200	C66M	Desmatosuchus spurensis	lateral osteoderm
UCMP	78743	C75W	Desmatosuchus spurensis	lateral osteoderm
UCMP	179334	CH1	Desmatosuchus spurensis	lateral osteoderm
UCMP		C6	Desmatosuchus spurensis	lateral osteoderm
UCMP		C61M	Desmatosuchus spurensis	lateral osteoderm
UCMP		C65	Desmatosuchus spurensis	lateral osteoderm
UCMP		C66M	Desmatosuchus spurensis	lateral osteoderm
UCMP		C68M	Desmatosuchus spurensis	lateral osteoderm
UCMP		C68M	Desmatosuchus spurensis	lateral osteoderm
UCMP		C78W	Desmatosuchus spurensis	lateral osteoderm
UCMP		CD1	Desmatosuchus spurensis	lateral osteoderm
UCMP		CD2	Desmatosuchus spurensis	lateral osteoderm
UCMP		CE1	Desmatosuchus spurensis	lateral osteoderm
UCMP		CH2	Desmatosuchus spurensis	lateral osteoderm
UCMP		C4	Desmatosuchus spurensis	lateral osteoderm
UCMP		C84	Desmatosuchus spurensis	lateral osteoderm
UCMP		CD2	Desmatosuchus spurensis	lateral osteoderm
UCMP	34496	C64	Desmatosuchus spurensis	metacarpal
UCMP	34496	C67M	Desmatosuchus spurensis	metacarpal
UCMP	34497	C68	Desmatosuchus spurensis	metapodial
UCMP	34496	CL1	Desmatosuchus spurensis	metapodial
UCMP	34496	CL1	Desmatosuchus spurensis	metapodial
UCMP	34497	CE1	Desmatosuchus spurensis	metatarsal
UCMP	139955	C64	Desmatosuchus spurensis	neural arch - dors
UCMP	139888	C65M	Desmatosuchus spurensis	neural arch - dors
UCMP	139871	CE1	Desmatosuchus spurensis	neural arch - dors
UCMP	139883	CF1	Desmatosuchus spurensis	neural arch - dors
UCMP	139958	CF2	Desmatosuchus spurensis	neural arch - dors
UCMP	139885	CF4	Desmatosuchus spurensis	neural arch - dors
UCMP	139957		Desmatosuchus spurensis	neural arch - dors
UCMP	136531	CE1	Desmatosuchus spurensis	neural arch - dors
UCMP	139981	C62	Desmatosuchus spurensis	neural arch - dors
UCMP	139927	CK2	Desmatosuchus spurensis	neural arch - dors
UCMP	139949	C71	Desmatosuchus spurensis	neural spine
UCMP	33200	C75M	Desmatosuchus spurensis	osteoderm
UCMP	78759	C64	Desmatosuchus spurensis	osteoderm
UCMP	33200	C6	Desmatosuchus spurensis	osteoderm
UCMP	33200	C6	Desmatosuchus spurensis	osteoderm
UCMP	33200	C61M	Desmatosuchus spurensis	osteoderm
UCMP	33200	C62M	Desmatosuchus spurensis	osteoderm
UCMP	33200	C64	Desmatosuchus spurensis	osteoderm
UCMP	33200	C64	Desmatosuchus spurensis	osteoderm
UCMP	33200	C64	Desmatosuchus spurensis	osteoderm
UCMP	33200	C65	Desmatosuchus spurensis	osteoderm
UCMP	33200	C71S	Desmatosuchus spurensis	osteoderm
UCMP	33200	C85	Desmatosuchus spurensis	osteoderm
UCMP	33200	CD1	Desmatosuchus spurensis	osteoderm
UCMP	33200	CD2	Desmatosuchus spurensis	osteoderm
UCMP	33200	CD2	Desmatosuchus spurensis	osteoderm
UCMP	33200	CD2	Desmatosuchus spurensis	osteoderm
UCMP	33200	M	Desmatosuchus spurensis	osteoderm
UCMP	33200	C62M	Desmatosuchus spurensis	osteoderm
UCMP	33200	C64	Desmatosuchus spurensis	osteoderm
UCMP	33200	C63	Desmatosuchus spurensis	osteoderm
UCMP	33200	C65M	Desmatosuchus spurensis	osteoderm
UCMP	33200	B2-2	Desmatosuchus spurensis	paramedian osteoderm
UCMP	33200	C64	Desmatosuchus spurensis	paramedian osteoderm
UCMP	33200	C65	Desmatosuchus spurensis	paramedian osteoderm
UCMP	33200	C67	Desmatosuchus spurensis	paramedian osteoderm
UCMP	33200	C75W	Desmatosuchus spurensis	paramedian osteoderm
UCMP	33200	CF1	Desmatosuchus spurensis	paramedian osteoderm
UCMP	33200	CF1	Desmatosuchus spurensis	paramedian osteoderm
UCMP	33200	C75	Desmatosuchus spurensis	paramedian osteoderm
UCMP	78748	CE2	Desmatosuchus spurensis	paramedian osteoderm
UCMP	33200	C62M	Desmatosuchus spurensis	paramedian osteoderm
UCMP	33200	C63	Desmatosuchus spurensis	paramedian osteoderm
UCMP	33200	C64	Desmatosuchus spurensis	paramedian osteoderm
UCMP	33200	C64	Desmatosuchus spurensis	paramedian osteoderm
UCMP	33200	C64	Desmatosuchus spurensis	paramedian osteoderm
UCMP	33200	C65M	Desmatosuchus spurensis	paramedian osteoderm
UCMP	33200	C65M	Desmatosuchus spurensis	paramedian osteoderm
UCMP	33200	C67M	Desmatosuchus spurensis	paramedian osteoderm
UCMP	33200	C68M	Desmatosuchus spurensis	paramedian osteoderm
UCMP	33200	C75W	Desmatosuchus spurensis	paramedian osteoderm
UCMP	33200	C75W	Desmatosuchus spurensis	paramedian osteoderm
UCMP	33200	CE2	Desmatosuchus spurensis	paramedian osteoderm
UCMP	33200	CE2	Desmatosuchus spurensis	paramedian osteoderm
UCMP	33200	B2	Desmatosuchus spurensis	paramedian osteoderm
UCMP	33200	B4	Desmatosuchus spurensis	paramedian osteoderm
UCMP	33200	C6	Desmatosuchus spurensis	paramedian osteoderm
UCMP	33200	C6	Desmatosuchus spurensis	paramedian osteoderm
UCMP	33200	C61M	Desmatosuchus spurensis	paramedian osteoderm
UCMP	33200	C62	Desmatosuchus spurensis	paramedian osteoderm
UCMP	33200	C62	Desmatosuchus spurensis	paramedian osteoderm
UCMP	33200	C62M	Desmatosuchus spurensis	paramedian osteoderm
UCMP	33200	C62M	Desmatosuchus spurensis	paramedian osteoderm
UCMP	33200	C62M	Desmatosuchus spurensis	paramedian osteoderm
UCMP	33200	C62M	Desmatosuchus spurensis	paramedian osteoderm
UCMP	33200	C62M	Desmatosuchus spurensis	paramedian osteoderm
UCMP	33200	C62M	Desmatosuchus spurensis	paramedian osteoderm
UCMP	33200	C63M	Desmatosuchus spurensis	paramedian osteoderm
UCMP	33200	C64	Desmatosuchus spurensis	paramedian osteoderm
UCMP	33200	C64	Desmatosuchus spurensis	paramedian osteoderm
UCMP	33200	C64	Desmatosuchus spurensis	paramedian osteoderm
UCMP	33200	C64	Desmatosuchus spurensis	paramedian osteoderm
UCMP	33200	C64	Desmatosuchus spurensis	paramedian osteoderm
UCMP	33200	C65M	Desmatosuchus spurensis	paramedian osteoderm
UCMP	33200	C65M	Desmatosuchus spurensis	paramedian osteoderm
UCMP	33200	C65M	Desmatosuchus spurensis	paramedian osteoderm
UCMP	33200	C67	Desmatosuchus spurensis	paramedian osteoderm
UCMP	33200	C67	Desmatosuchus spurensis	paramedian osteoderm
UCMP	33200	C68	Desmatosuchus spurensis	paramedian osteoderm
UCMP	33200	C71S	Desmatosuchus spurensis	paramedian osteoderm
UCMP	33200	C71W	Desmatosuchus spurensis	paramedian osteoderm
UCMP	33200	C72M	Desmatosuchus spurensis	paramedian osteoderm
UCMP	33200	C75S	Desmatosuchus spurensis	paramedian osteoderm
UCMP	33200	C75W	Desmatosuchus spurensis	paramedian osteoderm
UCMP	33200	C75W	Desmatosuchus spurensis	paramedian osteoderm
UCMP	33200	C75W	Desmatosuchus spurensis	paramedian osteoderm
UCMP	33200	C75W	Desmatosuchus spurensis	paramedian osteoderm
UCMP	33200	C75W	Desmatosuchus spurensis	paramedian osteoderm
UCMP	33200	C75W	Desmatosuchus spurensis	paramedian osteoderm
UCMP	33200	C78W	Desmatosuchus spurensis	paramedian osteoderm
UCMP	33200	CE2	Desmatosuchus spurensis	paramedian osteoderm
UCMP	33200	M	Desmatosuchus spurensis	paramedian osteoderm
UCMP	33200	C3	Desmatosuchus spurensis	paramedian osteoderm
UCMP	33200	C62M	Desmatosuchus spurensis	paramedian osteoderm
UCMP	33200	C62M	Desmatosuchus spurensis	paramedian osteoderm
UCMP	33200	C63	Desmatosuchus spurensis	paramedian osteoderm
UCMP	33200	C64	Desmatosuchus spurensis	paramedian osteoderm
UCMP	33200	C64	Desmatosuchus spurensis	paramedian osteoderm
UCMP	33200	C64	Desmatosuchus spurensis	paramedian osteoderm
UCMP	33200	C64	Desmatosuchus spurensis	paramedian osteoderm
UCMP	33200	C64M	Desmatosuchus spurensis	paramedian osteoderm
UCMP	33200	C67	Desmatosuchus spurensis	paramedian osteoderm
UCMP	33200	C68	Desmatosuchus spurensis	paramedian osteoderm
UCMP	33200	C68	Desmatosuchus spurensis	paramedian osteoderm
UCMP	33200	C72S	Desmatosuchus spurensis	paramedian osteoderm
UCMP	33200	C72W	Desmatosuchus spurensis	paramedian osteoderm
UCMP	33200	C75W	Desmatosuchus spurensis	paramedian osteoderm
UCMP	33200	C75W	Desmatosuchus spurensis	paramedian osteoderm
UCMP	33200	C75W	Desmatosuchus spurensis	paramedian osteoderm
UCMP	33200	C75W	Desmatosuchus spurensis	paramedian osteoderm
UCMP	33200	C75W	Desmatosuchus spurensis	paramedian osteoderm
UCMP	33200	C75W	Desmatosuchus spurensis	paramedian osteoderm
UCMP	33200	C78S	Desmatosuchus spurensis	paramedian osteoderm
UCMP	33200	C85	Desmatosuchus spurensis	paramedian osteoderm
UCMP	33200	CD2	Desmatosuchus spurensis	paramedian osteoderm
UCMP	33200	CE2	Desmatosuchus spurensis	paramedian osteoderm
UCMP	33200	CE2	Desmatosuchus spurensis	paramedian osteoderm
UCMP	33200	CF1	Desmatosuchus spurensis	paramedian osteoderm
UCMP	33200	CF1	Desmatosuchus spurensis	paramedian osteoderm
UCMP	33200	CF1	Desmatosuchus spurensis	paramedian osteoderm
UCMP	33200	B4	Desmatosuchus spurensis	paramedian osteoderm
UCMP	33200	C61M	Desmatosuchus spurensis	paramedian osteoderm
UCMP	33200	C61M	Desmatosuchus spurensis	paramedian osteoderm
UCMP	33200	C62M	Desmatosuchus spurensis	paramedian osteoderm
UCMP	33200	C64M	Desmatosuchus spurensis	paramedian osteoderm
UCMP	33200	C68	Desmatosuchus spurensis	paramedian osteoderm
UCMP	33200	C75W	Desmatosuchus spurensis	paramedian osteoderm
UCMP	33200	c75w	Desmatosuchus spurensis	paramedian osteoderm
UCMP	33200	CF1	Desmatosuchus spurensis	paramedian osteoderm
UCMP	33200	C61M	Desmatosuchus spurensis	paramedian osteoderm
UCMP	33200	C64	Desmatosuchus spurensis	paramedian osteoderm
UCMP	78747	C76S	Desmatosuchus spurensis	paramedian osteoderm
UCMP	27477	C64	Desmatosuchus spurensis	parietal
UCMP	131056	C72W	Desmatosuchus spurensis	partial skull
UCMP	136530	C73S	Desmatosuchus spurensis	partial skull
UCMP	27406	C82	Desmatosuchus spurensis	partial skull
UCMP	34499	C6	Desmatosuchus spurensis	phalange
UCMP	34499	C61	Desmatosuchus spurensis	phalange
UCMP	34499	C61	Desmatosuchus spurensis	phalange
UCMP	34499	C61M	Desmatosuchus spurensis	phalange
UCMP	24897	C62M	Desmatosuchus spurensis	phalange
UCMP	34499	C71W	Desmatosuchus spurensis	phalange
UCMP	25050	CE1	Desmatosuchus spurensis	phalange
UCMP	34499	M	Desmatosuchus spurensis	phalange
UCMP	24921	M	Desmatosuchus spurensis	phalange
UCMP	27344	CD2	Desmatosuchus spurensis	prefrontal
UCMP	32150	CF2	Desmatosuchus spurensis	pubis
UCMP	25955	C62	Desmatosuchus spurensis	pubis
UCMP	32143	C73W	Desmatosuchus spurensis	pubis
UCMP	32164	C75W	Desmatosuchus spurensis	pubis
UCMP	32162	C85	Desmatosuchus spurensis	pubis
UCMP	32144	CE2	Desmatosuchus spurensis	pubis
UCMP	26000	CE2	Desmatosuchus spurensis	pubis
UCMP	25945	CG1/4	Desmatosuchus spurensis	pubis
UCMP	25951	CG2	Desmatosuchus spurensis	pubis
UCMP	32155	CH2	Desmatosuchus spurensis	pubis
UCMP	32165	CH2	Desmatosuchus spurensis	pubis
UCMP	25970	CJ1	Desmatosuchus spurensis	pubis
UCMP	25964	CJ2-2	Desmatosuchus spurensis	pubis
UCMP	32151	C61	Desmatosuchus spurensis	pubis
UCMP	27466	C78W	Desmatosuchus spurensis	quadrate
UCMP	27471	CJ1	Desmatosuchus spurensis	quadrate
UCMP	25801	CD1	Desmatosuchus spurensis	radius
UCMP	25840	CH2	Desmatosuchus spurensis	radius
UCMP	28355	CD2	Desmatosuchus spurensis	radius
UCMP	139987	C64	Desmatosuchus spurensis	sacral vert
UCMP	195087	CF2	Desmatosuchus spurensis	sacral verts
UCMP	25293	CD	Desmatosuchus spurensis	sacral verts
UCMP	27967	C7	Desmatosuchus spurensis	scapula
UCMP	27966	C86	Desmatosuchus spurensis	scapula
UCMP	25942	B3	Desmatosuchus spurensis	scapula
UCMP	32213	C62	Desmatosuchus spurensis	scapula
UCMP	32216	C65	Desmatosuchus spurensis	scapula
UCMP	32217	C77W	Desmatosuchus spurensis	scapula
UCMP	32140	C8	Desmatosuchus spurensis	scapula
UCMP	32207	CE1	Desmatosuchus spurensis	scapula
UCMP	32192	CE1	Desmatosuchus spurensis	scapula
UCMP	32198	CF1	Desmatosuchus spurensis	scapula	match?
UCMP	32214	CF2/4	Desmatosuchus spurensis	scapula
UCMP	27964	C72S	Desmatosuchus spurensis	scapulocoracoid
UCMP	27965	CD1	Desmatosuchus spurensis	scapulocoracoid
UCMP	27961	CE2	Desmatosuchus spurensis	scapulocoracoid
UCMP	32158	CD1	Desmatosuchus spurensis	scapulocoracoid
UCMP	78698	CD1	Desmatosuchus spurensis	scapulocoracoid
UCMP	32211	CE2/6	Desmatosuchus spurensis	scapulocoracoid
UCMP	139871	CE2	Desmatosuchus spurensis	spine table - dors
UCMP	25878	C62	Desmatosuchus spurensis	tibia
UCMP	25880	C76W	Desmatosuchus spurensis	tibia
UCMP	25877	CD1	Desmatosuchus spurensis	tibia
UCMP	25888	CD2	Desmatosuchus spurensis	tibia
UCMP	25895	CD2	Desmatosuchus spurensis	tibia
UCMP	25891	CD2	Desmatosuchus spurensis	tibia
UCMP	25874	CD2	Desmatosuchus spurensis	tibia
UCMP	25886	CD69	Desmatosuchus spurensis	tibia
UCMP	25883	CG1	Desmatosuchus spurensis	tibia
UCMP	25882	CG1	Desmatosuchus spurensis	tibia
UCMP	25881	CG2	Desmatosuchus spurensis	tibia
UCMP	25896	CH1/1C	Desmatosuchus spurensis	tibia
UCMP	25866	C1	Desmatosuchus spurensis	ulna
UCMP	25854	CD	Desmatosuchus spurensis	ulna
UCMP	33200	C62M	Desmatosuchus spurensis	ventral osteoderm
UCMP	33200	C65	Desmatosuchus spurensis	ventral osteoderm
UCMP	33200	C62M	Desmatosuchus spurensis	ventral osteoderm
UCMP	33200	CF1	Desmatosuchus spurensis	ventral osteoderm
UCMP	33200	C62M	Desmatosuchus spurensis	ventral osteoderm
UCMP		C75W	Desmatosuchus spurensis	vertebra
UCMP	25929	C8	Episcoposaurus	tibia
